# Supplementary material for: Human-Derived Cortical Neurospheroids Coupled to Passive, High-Density and 3D MEAs: A Valid Platform for Functional Tests
Source: Bioengineering (Basel). 2023 Apr 6;10(4):449. doi: 10.3390/bioengineering10040449 (PMC10136157; doi:10.3390/bioengineering10040449)
Supplement: Supplementary file 1 [file bioengineering-10-00449-s001.zip]

Archive with 1 entries (1 files):
- bioengineering-2290300-supplementary.pdf
